# Supplementary material for: Measurement and Modeling of Sustainable Food Choice and Purchasing Behavior: A Systematic Review of Methods and Models
Source: Foods. 2026 Apr 21;15(8):1442. doi: 10.3390/foods15081442 (PMC13115353; doi:10.3390/foods15081442)
Supplement: Supplementary file 1 [file foods-15-01442-s001.zip]

Archive with 5 entries (5 files):
- Figure S1 PRISMA.jpg
- Table S1 LOGBOOK - INTEGRATIVE SYSTEMATIC REVIEW.xlsx
- Table S2 LOGBOOK - DCE SECTION DISCRETE CHOICE EXPERIMENTS.xlsx
- Table S3 Trust, Skepticism & Cognitive Biases Logbook.xlsx
- Table S4 LOGBOOK - REVISÃO SISTEMÁTICA INTEGRATIVA.xlsx
