# Supplementary material for: Measurement and Modeling of Sustainable Food Choice and Purchasing Behavior: A Systematic Review of Methods and Models
Source: Foods. 2026 Apr 21;15(8):1442. doi: 10.3390/foods15081442 (PMC13115353; doi:10.3390/foods15081442)
Supplement: Supplementary file 1 [file foods-15-01442-s001.zip › Table S1 LOGBOOK - INTEGRATIVE SYSTEMATIC REVIEW.xlsx]

## Sheet: 01_Cover
	LOGBOOK - INTEGRATIVE SYSTEMATIC REVIEW
			3.1 Classical Psychometric Instruments in the Context of Food Sustainability
	Validity, Convergence, and Applicability of Classic Food Behavior Instruments in Sustainability Contexts
	Creation date:	02/21/2026
	Total articles analyzed:	14
	Publication period:	2016–2026
	Strategic focus:	Instruments for sustainable behavior (organic, ecolabel, pesticide-free)
	SHEET INDEX
	Sheet		Description
	01_Cover		Project overview
	02_Identification		Bibliographic data of studies
	03_Instruments		Instrument characteristics
	04_Reliability		Cronbach's Alpha, CR and AVE
	05_Factor_Analysis		EFA, CFA and fit indices
	06_Validations		Convergent, discriminant and nomological validity
	07_Invariance		Measurement invariance levels
	08_Sustainability		Applicability to sustainability context
	09_Framework		Comparative matrix for decision-making
	10_Limitations		Study limitations and generalization

## Sheet: 02_Identification
	ID	Authors	Year	Title	Journal	DOI	Country/Context
	1	Hino & Sparks	2025	Clean food consumerism: scale development and validation	Food Quality and Preference	Not reported	Israel / United Kingdom
	2	Martinelli & De Canio	2021	Purchasing veg private labels? A comparison between occasional and regular buyers	Journal of Retailing and Consumer Services	10.1016/j.jretconser.2021.102748	Italy
	3	Chen, Chao & Lin	2024	Addressing concerns about sustainability and animal welfare: Investigating consumers' adoption and behavioral intention towards plant-based eggs	Food Science & Nutrition	10.1002/fsn3.4398	Taiwan
	4	Alhejji et al.	2024	A psychometric evaluation of the Arabic version of the consumers' ethnocentric tendencies scale	Cogent Business & Management	10.1080/23311975.2024.2328698	Saudi Arabia
	5	Valenzuela-Fernández et al.	2023	COVID-19 Effects on Environmentally Responsible Behavior: A Social Impact Perspective from Latin American Countries	International Journal of Environmental Research and Public Health	10.3390/ijerph20043330	Chile / Colombia / Mexico / Peru
	6	Jayawardhena, Morrell & Stride	2016	Ethical consumption behaviours in supermarket shoppers: determinants and marketing implications	Journal of Marketing Management	10.1080/0267257X.2015.1134627	United Kingdom
	7	Marsall et al.	2021	Validation and Test of Measurement Invariance of the Adapted Health Consciousness Scale (HCS-G)	International Journal of Environmental Research and Public Health	10.3390/ijerph18116044	Germany
	8	Gajić et al.	2025	Acceptance of Innovative Food Among Tourists: Psychological Factors and Generational Differences in the Post-Transition Context of Serbia	Foods	Not reported	Serbia
	9	Del Valle et al.	2023	Measurement invariance of the comprehensive feeding practices questionnaire in dual-earner parents with adolescent children in Chile	Frontiers in Psychology	10.3389/fpsyg.2022.1031391	Chile
	10	Monni & Scalas	2022	Health Risk Behaviour Inventory Validation and its Association with Self-regulatory Dispositions	Journal of Clinical Psychology in Medical Settings	Not reported	Italy / USA
	11	Alhejji et al.	2024	A psychometric evaluation of the Arabic version of the consumers' ethnocentric tendencies scale	Cogent Business & Management	10.1080/23311975.2024.2328698	Saudi Arabia
	12	Teangsompong, Yamapewan & Sawangproh	2024	Consumer trust in Thai street food vendors: implications for the post-pandemic era	International Journal of Sociology and Social Policy	10.1108/IJSSP-09-2023-0220	Thailand
	13	Dias et al.	2026	Validity and Applicability of the Eating Motivation Survey (TEMS) in a University Population in the Western Brazilian Amazon	International Journal of Environmental Research and Public Health	Not reported	Brazil (Acre)
	14	Naspetti et al.	2021	Consumer perception of sustainable practices in dairy production	Agricultural and Food Economics	Not reported	European Union (6 countries)
	15	Stern	2000	Toward a Coherent Theory of Environmentally Significant Behavior	Journal of Social Issues	10.1111/0022-4537.00175	United States

## Sheet: 03_Instruments
	ID	Instrument	Nature	Theoretical Basis	Dimensions	Items	Scale
	1	Clean Food Consumerism Scale (CFC Scale)	Original	Regulatory Focus Theory; Mojet Model	5 (Health benefits, Ease of use, Familiarity, Authenticity, Transparency)	18	5-point Likert
	2	Composite model (10 constructs)	Adapted	Theory of Reasoned Action	10 (INTBVPL, ATTV, EC, AC, HC, SC, TRVPL, PQVPL, PVVPL, Freq)	28	7-point Likert
	3	TPB + VAB Model	Composite	Theory of Planned Behavior; Value-Attitude-Behavior Model	6 (EV, AT, SN, PBC, PI, SA)	23	7-point Likert
	4	CETSCALE (Arabic version)	Cross-cultural adaptation	Consumer ethnocentrism	2 (Domestic products preference; Animosity toward foreign)	17	5-point Likert
	5	ERPI (Extended TPB)	Adapted	Theory of Planned Behavior + Environmental Consciousness	5 (ATT, SN, PBC, EC, ERPI)	15	5-point Likert
	6	Fair Trade Values Inventory / Image Theory-based Scale	Original	Image Theory + PCE	9 (FT-WOM, Organic-WOM, NonGM-WOM, Value-Spec, Value-Glob, Strategic, Trajectory-Spec, Trajectory-Glob, PCE)	22	7-point Likert
	7	Health Consciousness Scale – German (HCS-G)	Cross-cultural adaptation	Health Consciousness (Gould, 1990)	2 (Self-consciousness; Self-monitoring)	6	5-point Likert
	8	FNS + FIS + TAIF	Composite + New scale	Protection Motivation Theory; TPB	3 (Neophobia, Involvement, Acceptance)	15	5-point Likert
	9	Comprehensive Feeding Practices Questionnaire (CFPQ)	Adaptation	Food Parenting Practices	4 (Monitoring, Child Control, Restriction, Modeling)	19	5-point Likert
	10	Health Risk Behaviour Inventory (HRBI)	Adaptation/Refinement	Health risk behaviors (WHO)	4 (Physical Activity, Unhealthy Diet, Smoking, Alcohol)	21	5-point Likert
	11	CETSCALE (Arabic version)	Cross-cultural adaptation	Consumer ethnocentrism	2 (Employment Skepticism; Traditional Role Preferences)	17	5-point Likert
	12	Service marketing scales (PQ, SQ, PV, CT, CS, CL, RI)	Adapted	S-O-R (Stimulus-Organism-Response)	7 (PQ, SQ, PV, CT, CS, CL, RI)	31	5-point Likert
	13	The Eating Motivation Survey (TEMS) - Brazilian version	Adaptation	Eating motivation	8 (Health, Natural Concerns, Socialization, Price, Visual Appeal, Weight Control, Emotional Control, Social Image)	24	5-point Likert
	14	Extended TPB with Moral Norm	Adapted	Theory of Planned Behavior + Moral Norm	4 (Benefits, Attitude, Moral Norm, Subjective Norm)	12	7-point Likert
	15	VBN Theory Scales	Original	Value-Belief-Norm (VBN) Theory	5 (Values; NEP; AC; AR; Personal norms)	Not reported	Survey items (GSS 1993)

## Sheet: 04_Reliability
	ID	Authors	Cronbach's Alpha	Composite Reliability (CR)	AVE	Assessment
	1	Hino & Sparks	0.79–0.90	0.83–0.90	0.55–0.76	✅ Excellent
	2	Martinelli & De Canio	0.846–0.970	Not reported	>0.50 (all)	✅ Good (CR not reported)
	3	Chen, Chao & Lin	0.828–0.953	>0.89 (all)	0.746–0.917	✅ Excellent
	4	Alhejji et al.	0.71–0.90	Not reported	0.548–0.609	✅ Good (CR not reported)
	5	Valenzuela-Fernández et al.	0.904–0.965	>0.90 (all)	0.766–0.901	✅ Excellent
	6	Jayawardhena, Morrell & Stride	Not reported (Coefficient H used)	Not reported	>0.50 (not detailed)	❌ Insufficient
	7	Marsall et al.	0.84–0.85	Not reported	Not reported	⚠️ Partial
	8	Gajić et al.	0.827–0.860	0.866–0.890	0.568–0.621	✅ Excellent
	9	Del Valle et al.	Not reported (Omega 0.74–0.97)	Not reported	Not reported	⚠️ Partial
	10	Monni & Scalas	Not reported (Omega 0.71–0.95)	Not reported	Not reported	⚠️ Partial
	11	Alhejji et al.	>0.70	Not reported	0.548–0.609	✅ Good (CR not reported)
	12	Teangsompong, Yamapewan & Sawangproh	0.848–0.955	0.908–0.949	0.767–0.817	✅ Excellent
	13	Dias et al.	0.71–0.88	0.76–0.90	0.51–0.75	✅ Excellent
	14	Naspetti et al.	0.71–0.90	0.72–0.90	0.52–0.75	✅ Excellent
	17	Stern	Not reported	Not reported	Not reported	⚠️ Partial (theoretical paper)
	Assessment criteria:
	• Cronbach's Alpha ≥ 0.70 (good); ≥ 0.80 (very good); ≥ 0.90 (excellent)
	• Composite Reliability (CR) ≥ 0.70
	• AVE (Average Variance Extracted) ≥ 0.50

## Sheet: 05_Factor_Analysis
	ID	Authors	EFA	CFA	CFI	RMSEA	Other Indices
	1	Hino & Sparks	Yes (KMO=0.901; 68.34%)	Yes	0.97	0.033–0.043	Yes (CFI=0.97; RMSEA=0.033–0.043)
	2	Martinelli & De Canio	No	Yes	0.959		Yes (χ²/df=1.754; CFI=0.959)
	3	Chen, Chao & Lin	No	Yes	0.933	0.088	Yes (χ²/df=2.861; CFI=0.933; RMSEA=0.088)
	4	Alhejji et al.	Yes (KMO=0.91; 69%)	Yes	0.94	0.063	Yes (CFI=0.94; RMSEA=0.063)
	5	Valenzuela-Fernández et al.	No	Yes	0.958	0.055	Yes (χ²/df=4.693; CFI=0.958; RMSEA=0.055)
	6	Jayawardhena, Morrell & Stride	Yes (79.8% variance)	Yes	0.952	0.056	Yes (χ²/df=2.10; CFI=0.952; RMSEA=0.056)
	7	Marsall et al.	No	Yes	0.95	0.089	Yes (CFI=0.95; RMSEA=0.089)
	8	Gajić et al.	Yes (TAIF only; KMO=0.892)	Yes			PLS-SEM (SRMR<0.08)
	9	Del Valle et al.	Yes (KMO=0.859; WLSMV)	Yes	0.985	0.073	Yes (CFI=0.985; RMSEA=0.073)
	10	Monni & Scalas	Yes (CFI=0.96; TLI=0.95; RMSEA=0.048)	Yes	0.99	0.043–0.050	Yes (CFI=0.99; TLI=0.99; RMSEA=0.043–0.050)
	11	Alhejji et al.	Yes (KMO=0.91; 69%)	Yes	0.94	0.063	Yes (CFI=0.94; RMSEA=0.063)
	12	Teangsompong, Yamapewan & Sawangproh	No	Yes	0.974	0.048	Yes (χ²/df=1.968; CFI=0.974; RMSEA=0.048)
	13	Dias et al.	No (iterative refinement)	Yes	0.96	0.06	Yes (CFI=0.96; TLI=0.95; RMSEA=0.06)
	14	Naspetti et al.	No	Yes	0.988	0.035–0.042	Yes (CFI=0.988–0.992; RMSEA=0.035–0.042)
	15	Stern	Yes (3 factors; GSS data)	No	N/A	N/A	R² = 0.19–0.35
	Fit assessment criteria:
	• CFI ≥ 0.90 (acceptable); ≥ 0.95 (good); ≥ 0.97 (excellent)
	• RMSEA ≤ 0.08 (acceptable); ≤ 0.06 (good); ≤ 0.05 (excellent)
	• χ²/df ≤ 3 (good); ≤ 5 (acceptable)
	• TLI ≥ 0.90 (acceptable); ≥ 0.95 (good)

## Sheet: 06_Validations
	ID	Authors	Convergent	Discriminant	Nomological	Discriminant Method	R²/Results
	1	Hino & Sparks	Yes (AVE>0.50)	Partial (no Fornell-Larcker/HTMT reported)	Yes	Fornell-Larcker	79%
	2	Martinelli & De Canio	Yes (loadings>0.6; AVE>0.50)	Yes (Fornell-Larcker)	Yes	Fornell-Larcker	38.6–64.4%
	3	Chen, Chao & Lin	Yes (AVE>0.50)	Yes (Fornell-Larcker)	Yes	Fornell-Larcker	0.585–0.644
	4	Alhejji et al.	Yes (AVE>0.50)	Yes (Fornell-Larcker)	Not tested	Fornell-Larcker	Not tested
	5	Valenzuela-Fernández et al.	Yes (loadings>0.90; AVE>0.50)	Yes (Fornell-Larcker)	Yes	Fornell-Larcker	Yes
	6	Jayawardhena, Morrell & Stride	Yes (AVE>0.50)	Yes (Fornell-Larcker)	Yes	Fornell-Larcker	6–20%
	7	Marsall et al.	Partial (correlations with traits)	Partial (traditional correlations)	Weak (no behavioral prediction)	Not reported	Weak (no behavioral prediction)
	8	Gajić et al.	Yes (AVE>0.50)	Yes (Fornell-Larcker; HTMT<0.85)	Yes	Fornell-Larcker	0.563
	9	Del Valle et al.	Yes	Yes	Not tested	Not reported	Not tested
	10	Monni & Scalas	Yes (correlations with IPAQ, FHAB, FTND, AUDIT)	Not explicitly reported	Yes	Not reported	Yes (RFQ, ATQ)
	11	Alhejji et al.	Yes (AVE>0.50)	Yes (Fornell-Larcker)	Not tested	Fornell-Larcker	Not tested
	12	Teangsompong, Yamapewan & Sawangproh	Yes (AVE>0.50)	Yes (Fornell-Larcker; HTMT)	Yes	Fornell-Larcker	0.623–0.968
	13	Dias et al.	Yes (AVE>0.50)	Partial (Health↔Natural Concerns)	Yes	Not reported	Yes (age, gender, BMI)
	14	Naspetti et al.	Yes (AVE>0.50)	Not formally reported	Yes	Not reported	Yes (R² not reported)
	15	Stern	Partial (56% variance explained)	❌ Not formally tested	Yes (predicts private sphere behavior)	Not reported	0.194–0.346
	Validity criteria:
	• Convergent: AVE ≥ 0.50 or loadings > 0.70
	• Discriminant: Fornell-Larcker (√AVE > correlations) or HTMT < 0.85
	• Nomological: R² ≥ 0.25 (acceptable); ≥ 0.50 (good); ≥ 0.75 (excellent)

## Sheet: 07_Invariance
	ID	Authors	Configural	Metric	Scalar	Strict	Groups Tested
	1	Hino & Sparks	✅	✅	⚠️ Partial	❌	, Metric, Partial Scalar
	2	Martinelli & De Canio	✅	✅	✅	❌	, Metric scalar not tested
	3	Chen, Chao & Lin	❌	❌	❌	❌	Not tested
	4	Alhejji et al.	✅	✅	⚠️ Partial	⚠️ Partial	, Metric, Partial Scalar, Strict
	5	Valenzuela-Fernández et al.	❌	❌	❌	❌	Tested by generation
	6	Jayawardhena, Morrell & Stride	❌	✅	✅	❌	Metric and scalar gender/age
	7	Marsall et al.	✅	✅	✅	✅	, Metric, Scalar, Strict gender
	8	Gajić et al.	❌	❌	❌	❌	Complete MICOM
	9	Del Valle et al.	❌	❌	⚠️ Partial	⚠️ Partial	Partial scalar/strict
	10	Monni & Scalas	❌	❌	❌	❌	Complete age, language; Partial gender
	11	Alhejji et al.	❌	❌	⚠️ Partial	❌	Partial scalar
	12	Teangsompong, Yamapewan & Sawangproh	❌	✅	✅	❌	Metric scalar not reported
	13	Dias et al.	❌	❌	❌	❌	Complete 4 levels
	14	Naspetti et al.	❌	❌	⚠️ Partial	❌	Partial agroforestry scalar
	15	Stern	❌	❌	❌	❌	Not tested
	Measurement invariance levels:
	• Configural: equivalent factor structure across groups
	• Metric: equivalent factor loadings (regression comparison)
	• Scalar: equivalent intercepts (latent mean comparison)
	• Strict: equivalent errors/residuals (variance comparison)

## Sheet: 08_Sustainability
	ID	Authors	Sustainability Applicability	Real Behavior	Psychometric Rigor	Recommendation
	1	Hino & Sparks	Implicit (transparency, natural)	No	High	⚠️ Limited
	2	Martinelli & De Canio	Yes (ethical, environmental, animal welfare)	No	Medium-High	⭐⭐⭐ VERY GOOD
	3	Chen, Chao & Lin	Yes (plant-based eggs, animal welfare)	No	Medium-High	⭐⭐⭐ VERY GOOD
	4	Alhejji et al.	Not applicable (general ethnocentrism)	No	Medium-High	❌ Not applicable
	5	Valenzuela-Fernández et al.	Yes (environmentally responsible purchase)	No	High	⭐⭐⭐ VERY GOOD
	6	Jayawardhena, Morrell & Stride	Yes (Fair Trade, organic, non-GMO)	Yes (purchase last 2 weeks)	Very High	⭐⭐⭐ EXCELLENT
	7	Marsall et al.	No (indirect only)	No	Medium-High	⚠️ Limited
	8	Gajić et al.	Partial (plant-based, edible packaging)	No	Medium-High	⭐⭐ GOOD
	9	Del Valle et al.	No (home environment, not environmental)	No	High	⚠️ Limited
	10	Monni & Scalas	Not applicable (risk behaviors)	No	High	❌ Not applicable
	11	Alhejji et al.	Not applicable	No	Medium-High	❌ Not applicable
	12	Teangsompong, Yamapewan & Sawangproh	No (food safety post-COVID)	No	High	⚠️ Limited
	13	Dias et al.	Partial (Natural Concerns)	No	Medium-High	⭐⭐ GOOD
	14	Naspetti et al.	Yes (sustainable dairy practices)	No	Medium-High	⭐⭐⭐ VERY GOOD
	15	Stern	Partial (green consumerism mentioned)	No (GSS self-report)	Medium (theoretical)	❌ Not applicable
	Recommendation Legend:
	⭐⭐⭐ EXCELLENT/VERY GOOD: Ideal for sustainable food behavior research
	⭐⭐ GOOD: Adequate with methodological caveats
	⭐ ADEQUATE: Can be used with caution
	❌ Not applicable: Does not measure sustainability constructs

## Sheet: 09_Framework
	COMPARATIVE FRAMEWORK FOR INSTRUMENT SELECTION
	Decision matrix for selecting psychometric instruments in sustainable food behavior research
	ID	Instrument	Year	Alpha	CFA	Converg.	Discrim.	Invariance	Nomolog.	Sust.	Real Beh.	Score
	1	Clean Food Consumerism Scale (CFC Scale)	2025	✅	✅	✅	⚠️	⭐⭐	✅	❌	❌	7.5
	2	Composite model (10 constructs)	2021	✅	✅	✅	✅	⭐⭐	✅	✅	❌	10.5
	3	TPB + VAB Model	2024	✅	✅	✅	✅	❌	✅	✅	❌	9
	4	CETSCALE (Arabic version)	2024	✅	✅	✅	✅	⭐⭐⭐	❌	❌	❌	8
	5	ERPI (Extended TPB)	2023	✅	✅	✅	✅	❌	✅	✅	❌	9
	6	Fair Trade Values Inventory / Image Theory-based Scale	2016	❌	✅	✅	✅	⭐⭐	✅	✅	✅	9.5
	7	Health Consciousness Scale – German (HCS-G)	2021	✅	✅	⚠️	⚠️	⭐⭐⭐	❌	❌	❌	6
	8	FNS + FIS + TAIF	2025	✅	❌	✅	✅	❌	✅	⚠️	❌	5.5
	9	Comprehensive Feeding Practices Questionnaire (CFPQ)	2023	✅	✅	✅	✅	⭐⭐⭐	❌	❌	❌	7.5
	10	Health Risk Behaviour Inventory (HRBI)	2022	✅	✅	✅	❌	❌	✅	❌	❌	6
	11	CETSCALE (Arabic version)	2024	✅	✅	✅	✅	⭐⭐	❌	❌	❌	6.5
	12	Service marketing scales (PQ, SQ, PV, CT, CS, CL, RI)	2024	✅	✅	✅	✅	⭐⭐	✅	❌	❌	8.5
	13	The Eating Motivation Survey (TEMS) - Brazilian version	2026	✅	✅	✅	⚠️	❌	✅	⚠️	❌	6.5
	14	Extended TPB with Moral Norm	2021	✅	✅	✅	❌	⭐⭐	✅	✅	❌	9.5
	15	VBN Theory Scales	2000	❌	❌	⚠️	❌	❌	✅	⚠️	❌	1
	LEGEND:				SCORING SCALE:
	✅	Criterion met			9-12 points	⭐⭐⭐ EXCELLENT - Highly recommended
	⚠️	Partially met			7-8 points	⭐⭐ VERY GOOD - Recommended
	❌	Not met			5-6 points	⭐ GOOD - Adequate with caveats
	⭐⭐⭐	Strict invariance			< 5 points	Limited - Requires caution
	⭐⭐	Scalar invariance
	⭐	Metric invariance

## Sheet: 10_Limitations
	ID	Authors	Main Limitations	Method Bias	Generalization
	1	Hino & Sparks	Only 2 countries; Online sample (convenience); No real behavior; AVE not detailed in all studies	Possible	Limited (Western/Middle East context)
	2	Martinelli & De Canio	Small sample (N=269) for 10 constructs; No EFA; Scalar invariance not tested; No real behavior; Female bias	Harman test (not critical)	Limited (Facebook, Italy)
	3	Chen, Chao & Lin	No EFA; RMSEA above ideal; CMB not tested; No invariance; Omnivore sample; Intention≠behavior	Possible	Limited (Taiwan, omnivores)
	4	Alhejji et al.	Snowball sampling; Female predominance; High education; No nomological validation; No real behavior tested	Possible (self-selection)	Limited (Saudi Arabia)
	5	Valenzuela-Fernández et al.	Intention only (not behavior); Convenience sample; Specific pandemic period	Marker variable test	Moderate (Latin America)
	6	Jayawardhena, Morrell & Stride	Restricted to UK; Does not cover other sustainability attributes; AVE not individually reported; No HTMT	Tested (invariance)	Limited (UK only)
	7	Marsall et al.	Convenience sample; Female predominance; No EFA; No longitudinal validation; No real behavior measured	Possible	Limited (Germany)
	8	Gajić et al.	TAIF is new scale (no independent validation); Low explained variance in EFA; Measures intention; Sustainability not operationalized	Possible	Limited (Serbia, tourists)
	9	Del Valle et al.	AVE and CR not reported; No predictive validity; No real behavioral data; Non-probabilistic sampling	Possible (social desirability)	Limited (urban Chile)
	10	Monni & Scalas	Test-retest not explored; Alcohol/tobacco user sample limited; Male group small (English); Self-selection bias	Possible	Limited (Italy/USA)
	11	Alhejji et al.	Snowball sampling; Female predominance; No nomological validation; No real behavior	Possible	Limited (Saudi Arabia)
	12	Teangsompong, Yamapewan & Sawangproh	Young sample (90% <30 years); Students (62.5%); Low income; Cross-sectional study; No prior EFA	Possible	Limited (Thailand, post-COVID)
	13	Dias et al.	Substantial instrument reduction; No cross-validation; No test-retest; No HTMT; Sample restricted to one campus	Possible	Limited (Acre, university students)
	14	Naspetti et al.	Exclusion of 2 TPB constructs; No formal discriminant validity; Intention only; Does not measure real choice	Possible	Moderate (EU, 6 countries)
	15	Stern	No specific food behavior instrument; Self-report data; No validation of food-specific scales; Green consumerism not operationalized	Possible (self-report survey)	Moderate (US national sample)
