# Supplementary material for: Measurement and Modeling of Sustainable Food Choice and Purchasing Behavior: A Systematic Review of Methods and Models
Source: Foods. 2026 Apr 21;15(8):1442. doi: 10.3390/foods15081442 (PMC13115353; doi:10.3390/foods15081442)
Supplement: Supplementary file 1 [file foods-15-01442-s001.zip › Table S2 LOGBOOK - DCE SECTION DISCRETE CHOICE EXPERIMENTS.xlsx]

## Sheet: 01_Cover
	LOGBOOK - DCE SECTION: DISCRETE CHOICE EXPERIMENTS
			3.2 Economic and Experimental Methods
	Validity, Convergence, and Applicability of Choice-Based Methods for Sustainable Food Behavior
	Creation date:	02/21/2026
	Total studies analyzed:	13
	Publication period:	2020–2025
	Strategic focus:	Discrete Choice Experiments, WTP estimation, and preference elicitation for sustainable food attributes
	Product categories:	Coffee, Dairy, Meat, Eggs, Seafood, Fruits & Vegetables
	SHEET INDEX
	Sheet		Description
	01_Cover		Project overview
	02_Identification		Bibliographic data of DCE studies
	03_DCE_Characterization		DCE design: attributes, levels, software
	04_Econometric_Models		Model specification and fit statistics
	05_WTP_Results		Willingness to Pay estimates by attribute
	06_Psychological_Integration		Integration with psychometric measures
	07_Validation		External validation and bias mitigation
	08_Comparative_Framework		Decision matrix for DCE selection
	09_Critical_Synthesis		Methodological strengths and limitations

## Sheet: 02_Identification
	ID	Authors	Year	Title	Journal	DOI	Country	Product
	1	Gatti et al.	2022	Eco-labels matter: Coffee consumers value agrochemical-free attributes	Food Quality and Preference	10.1016/j.foodqual.2021.104509	USA	Coffee
	2	Endara et al.	2023	Consumer willingness to pay for shelf life of HTST fluid milk	Journal of Dairy Science	10.3168/jds.2022-22968	USA	Fluid milk (HTST)
	3	Kolber & Meixner	2023	Effects of eco-labels on product evaluation of meat and meat alternatives	Preprints	10.20944/preprints202306.1216.v1	Austria	Minced meat & plant-based alternatives
	4	Monni & Scalas	2022	Health Risk Behaviour Inventory Validation	Journal of Clinical Psychology in Medical Settings	10.1007/s10880-022-09854-z	Italy/USA	N/A - Not a DCE study
	5	De Valck et al.	2022	Consumers' preferences and WTP for improved environmental standards: Cane sugar in GBR	Australian Journal of Agricultural and Resource Economics	10.1111/1467-8489.12445	Australia	Sugar (Great Barrier Reef context)
	6	Praneetvatakul et al.	2022	Ecolabeling to improve product quality and reduce environmental impact: Vegetable farmers in Thailand	Frontiers in Sustainable Food Systems	10.3389/fsufs.2021.704233	Thailand	Vegetables (producer perspective)
	7	Liu	2025	Chinese consumer preferences and WTP for carbon-labeled eggs	Frontiers in Sustainable Food Systems	10.3389/fsufs.2025.1569674	China	Eggs
	8	Escobar et al.	2023	Coffee sustainability attributes in developing countries: Honduran domestic market	International Food and Agribusiness Management Review	10.22434/IFAMR2022.0100	Honduras	Coffee
	9	Gallardo et al.	2025	Unlocking consumer preferences: Estimating WTP for integrated pest management practices	Journal of Agricultural and Applied Economics Association	10.1002/jaa2.70030	USA	Blueberries and Sweet Cherries
	10	Bastounis et al.	2021	Impact of environmental sustainability labels on WTP for foods: Systematic review and meta-analysis	Nutrients	10.3390/nu13082677	Multi-country (43 DCEs reviewed)	Various foods (meat, dairy, seafood, F&V)
	11	Eldesouky et al.	2020	Consumer assessment of sustainability traits in meat production: Choice experiment in Spain	Sustainability	10.3390/su12104093	Spain	Beef
	12	Eldesouky et al. (duplicate)	2020	Same as above	Sustainability	10.3390/su12104093	Spain	Beef
	13	Xhakollari et al.	2023	Consumer preferences and WTP for clams with sustainability certification in Mediterranean	Sustainability	10.3390/su151511953	Croatia, Italy, Spain	Clams
	14	Lancsar & Louviere	2008	Conducting Discrete Choice Experiments to Inform Healthcare Decision Making: A User's Guide	Pharmacoeconomics	10.2165/00019053-200826080-00004	Australia/UK	N/A - Methodological review

## Sheet: 03_DCE_Characterization
	ID	Authors	Attributes Tested	Levels	Design Method	Software	Choice Sets	Opt-out
	1	Gatti et al.	Price, Shade-grown, Bird Friendly, Organic, Pesticide-free, No-buy	Price: $8/$12/$16; Others: Present/Absent	D-efficient design	Not reported (Stata for analysis)	20 tasks (2 blocks of 10)	Yes
	2	Endara et al.	Milk type, Label type, Additional label, Date on label, Price	Type: Organic/Conventional; Label: Static/Smart(QR); Date: Tomorrow/7d/18d/30d; Price: $2.55-$7.20	Fractional factorial (balanced, randomized)	Qualtrics (ProductXM)	4 choice sets per respondent	Yes - 'no-buy' alternative
	3	Kolber & Meixner	Eco-label, Origin, Protein source, Production method, Price	Eco-label: Planet Score B/D, CO2 Reduced, None; Origin: Austria/EU; Protein: Beef/50-50/Plant; Method: Organic/Conventional; Price: €3.59-5.99	Fractional factorial (XLSTAT)	XLSTAT 2018.1.1 (Excel add-in)	12 + 1 validation set	Yes - 'Keine Option'
	4	Monni & Scalas	N/A	N/A	N/A - Psychometric validation study	Mplus 8.1 (SEM)	N/A	N/A
	5	De Valck et al.	BWS: Health, Sustainability, Quality/Price, Information; CVM: WTP for environmental standards	BWS: 4 statements per category; CVM: Payment card $0-$1,000/year	BWS: Orthogonal (Ngene); CVM: Payment card	Ngene (BWS design); R (support.BWS2, survival); LIMDEP (CVM)	BWS: 24 profiles (6 blocks of 4); CVM: 24 payment values	Yes - $0 option in CVM
	6	Praneetvatakul et al.	Ecosystem impact, Human health impact, Market opportunity, IPM training, Additional cost	Ecosystem: 3 levels (poor/good/good+ecolabel); Health: 2 levels; Market: 3 levels; Training: 2 levels; Cost: 4 levels ($0-$1,250/ha/season)	Fractional factorial	Not reported	24 sets (6 patterns, 4 per farmer)	Yes - 'Existing pest management'
	7	Liu	Organic certification, Omega-3 label, Selenium label, Antibiotic-free label, Carbon label, Traceability label, Price	Binary attributes (except Carbon: 3 levels; Price: ¥8/12/16/20)	D-efficient design (D-efficiency = 2.688)	STATA (D-create command)	32 sets (2 blocks of 8 per respondent)	Yes - 'would not choose either'
	8	Escobar et al.	Not fully extracted from citation only	Not reported	Not reported	Not reported	Not reported	Not reported
	9	Gallardo et al.	Price, IPM labels (Biocontrol, Gene editing, Irradiation, Chemical)	Price: 3 levels (USDA retail prices); Labels: 4 alternatives	D-optimal (based on MNL with zero priors)	NGENE 1.2	36 scenarios (6 blocks of 6); 12 per respondent (6 before + 6 after intervention)	Yes - always available
	10	Bastounis et al.	Price, Ecolabels, Organic labels, Environmental impact attributes	Varies across studies	Various (not systematically reported)	Not reported	Varies	Not systematically reported
	11	Eldesouky et al.	Origin, Price, Production method, Animal welfare label, Eco-label	Origin: Spain/Imported; Price: €6/7/8; Method: Conventional/Organic; Welfare: No/Yes; Eco: No/Yes	Orthogonal fractional factorial	Not reported (R 3.6.3 clogit for analysis)	8 choice sets	Yes - 'I would not buy any'
	12	Eldesouky et al. (duplicate)	Same as above	Same as above	Same as above	Same as above	8	Yes
	13	Xhakollari et al.	Conservation type, Origin, Certification, Price	Type: Refrigerated/Frozen/HHP; Origin: Croatia/Italy/Spain; Cert: None/MSC/RFM; Price: 3 levels by country	Optimal Orthogonal Design (OOD)	Ngene 1.1.1	18 sets (2 blocks of 9)	Yes - 'no-buy'
	14	Lancsar & Louviere	N/A - Review article	N/A	Full factorial, fractional factorial, OMEP, D-efficient designs	SPEED, SPSS, SAS	N/A	Recommended explicitly

## Sheet: 04_Econometric_Models
	ID	Authors	Model Specification	Heterogeneity Treatment	Log-Likelihood	AIC/BIC	Fit Assessment
	1	Gatti et al.	Mixed Logit (ML) with correlation	Random parameters (attributes); Price fixed	-7,017.5 (best model)	AIC: 14,067; BIC: 14,196	✅ Reported
	2	Endara et al.	Mixed Logit Model	Price fixed; Other attributes random (normal)	-1,431.4	Not reported	✅ Reported
	3	Kolber & Meixner	Hierarchical Bayes (HB)	Individual partworth utilities via MCMC	Not reported	Not reported	❌ Not reported
	4	Monni & Scalas	Structural Equation Modeling (SEM)	N/A	N/A	CFI=0.99; RMSEA=0.043-0.050	✅ Reported
	5	De Valck et al.	BWS: Conditional logit; CVM: Two-stage selection (Probit + OLS)	Fixed parameters; Probit for zero bidders	BWS: Not reported; CVM Probit: -295.7	CVM Probit: AIC/N=0.715	⚠️ Partial
	6	Praneetvatakul et al.	Mixed Logit Model	Random parameters (normal distribution)	-980.057	LR chi²(8)=350.63 (p=0.0000)	✅ Reported
	7	Liu	Mixed Logit Model (MXL)	Fixed parameters (no random distributions reported)	-2,548.57 (pooled); -2,435.04 (with info interaction)	Not reported	✅ Reported
	8	Escobar et al.	Not reported	Not reported	Not reported	Not reported	❌ Not reported
	9	Gallardo et al.	GMNL-II (Generalized Multinomial Logit Type II)	Scale heterogeneity (σₙ ~ log-normal) + Random parameters; WTP space estimation	Blueberries: -7,485.15 (after); Cherries: -7,392.98 (after)	Blueberries: AIC=15,002; BIC=15,117; Cherries: AIC=14,818; BIC=14,932	✅ Reported
	10	Bastounis et al.	MNL, Mixed Logit, Latent Class (varies)	Varies by study	Not reported (meta-analysis)	Not reported	❌ Not reported
	11	Eldesouky et al.	Conditional Logit (clogit)	Fixed parameters; k-means cluster analysis post-hoc	Not reported	Not reported	❌ Not reported
	12	Eldesouky et al. (duplicate)	Conditional Logit	Fixed parameters	Not reported	Not reported	❌ Not reported
	13	Xhakollari et al.	Multinomial Logit (MNL)	Fixed parameters; Separate models by country	Croatia: -4,563.8; Italy: -4,329.9; Spain: -4,895.1	Not reported	✅ Reported
	13	Xhakollari et al.	Multinomial Logit (MNL)	Fixed parameters; Separate models by country	Croatia: -4,563.8; Italy: -4,329.9; Spain: -4,895.1	Not reported	✅ Reported
	Model Selection Criteria:
	• MNL (Multinomial Logit): Basic, assumes IIA
	• Mixed Logit (MXL/RL): Captures unobserved heterogeneity
	• GMNL: Generalized, accounts for scale heterogeneity
	• Hierarchical Bayes (HB): Individual-level utilities
	• Latent Class: Segment-based heterogeneity

## Sheet: 05_WTP_Results
	ID	Authors	Product	Key WTP Estimates	Currency/Unit	WTP Hierarchy
	1	Gatti et al.	Coffee	Organic: $5.76; Pesticide-free: $3.59; Bird Friendly: $2.23	USD
	2	Endara et al.	Fluid milk (HTST)	Shelf life: +$0.08/day; Smart label: -$0.86 (discount needed); Ecolabel with info: +$1.12	USD
	3	Kolber & Meixner	Minced meat & plant-based alternatives	Planet Score B: +€1.37; Health (low risk): +€3.15; Plant-based: -€4.18 (vs. beef)	EUR
	4	Monni & Scalas	N/A - Not a DCE study	N/A - No WTP estimated	N/A
	5	De Valck et al.	Sugar (Great Barrier Reef context)	WTP: $24.47/year/household (mean); $10/year (median); Conservative estimate: $46.9M/year total	USD
	6	Praneetvatakul et al.	Vegetables (producer perspective)	Ecolabel: $222/ha/season; Health (low risk): $3,154/ha; IPM training: $1,274/ha	USD
	7	Liu	Eggs	Organic: +¥3.67; Antibiotic-free: +¥1.84; Carbon label: -¥0.436 (negative); After climate info: carbon effect increases 8x	CNY
	8	Escobar et al.	Coffee	Not extracted	N/A
	9	Gallardo et al.	Blueberries and Sweet Cherries	Biocontrol: $3.40 (blueberries), $3.24 (cherries); Gene editing: $1.65 (after info); Irradiation: $1.38-1.55	USD
	10	Bastounis et al.	Various foods (meat, dairy, seafood, F&V)	Meta-analytic WTP: $3.79 PPP$/kg (95% CI: 2.70-4.89); Meat/dairy: $9.24; Seafood: $2.71; F&V: $0.72	USD
	11	Eldesouky et al.	Beef	Origin (Spain): €4.71; Animal welfare: €2.44; Eco-label: €1.88; Organic: €1.36	EUR
	12	Eldesouky et al. (duplicate)	Beef	Same as above	N/A
	13	Xhakollari et al.	Clams	Italy: MSC +€2.3, RFM +€2.5; Spain: MSC +€1.5, RFM -€13.5 (negative); Croatia: NS	EUR
	14	Lancsar & Louviere	N/A - Methodological review	WTP formulas discussed (MRS, Compensating Variation) - no empirical values	N/A	N/A
	KEY FINDINGS ACROSS STUDIES:
	Meta-analytic WTP for ecolabels:	$3.79 PPP$/kg (Bastounis et al., 2021)
	Highest WTP category:	Meat & Dairy: $9.24/kg
	Lowest WTP category:	Fruits & Vegetables: $0.72/kg
	Information effect:	Climate info increases WTP for carbon labels by 8x (Liu, 2025)
	Most valued attribute:	Organic certification (consistently highest across studies)
	Methodological insight:	D-efficient designs > Orthogonal designs in efficiency

## Sheet: 06_Psychological_Integration
	ID	Authors	Psychometric Measures	HCM Used	Integration Quality	Key Psychological Findings
	1	Gatti et al.	No - only for segmentation post-hoc	No	❌ None
	2	Endara et al.	Yes - Food waste attitudes, Label knowledge (as covariates in latent class)	No - latent class only	⭐⭐ Good (Covariates only)
	3	Kolber & Meixner	Yes - Eco-label knowledge, Environmental concern, Meat attachment, Health consciousness (correlational analysis)	No	⭐⭐ Good (Covariates only)
	4	Monni & Scalas	Yes - RFQ (Regulatory Focus), ATQ (Approach-Avoidance Temperament)	N/A	❌ None
	5	De Valck et al.	No - only demographics and attitudes (not as covariates in choice model)	No	❌ None
	6	Praneetvatakul et al.	No - mentioned but not integrated	No	❌ None
	7	Liu	Limited - knowledge measured descriptively only	No	⭐ Partial
	8	Escobar et al.	Not reported	Not reported	❌ None
	9	Gallardo et al.	Yes - Extensive: Purchase motives, IPM knowledge, Climate change knowledge/expectations, Domestic behaviors, Policy support (as latent class covariates)	No - but latent class with psychological covariates	⭐⭐ Good (Covariates only)
	10	Bastounis et al.	Not systematically reported	Not reported	❌ None
	11	Eldesouky et al.	Limited - attitudes used for clustering only (not in choice model)	No	⭐ Partial
	12	Eldesouky et al. (duplicate)	Limited	No	⭐ Partial
	13	Xhakollari et al.	No	No	❌ None
	14	Lancsar & Louviere	Mentioned as research gap (p. 674)	No	❌ None	Identified need for behavioral theory integration
	HYBRID CHOICE MODELS (HCM):
	• Integrate latent psychological variables directly into utility functions
	• Simultaneously estimate measurement (psychometric) and choice models
	• Gold standard for integrating psychology and choice behavior
	• None of the reviewed studies used HCM - significant gap!

## Sheet: 07_Validation
	ID	Authors	Real Behavior Measured	Bias Mitigation Strategies	Validation Quality
	1	Gatti et al.	No - hypothetical only	Opt-out only; No cheap talk/incentives	⭐⭐⭐⭐ Good (Active mitigation)
	2	Endara et al.	No - hypothetical only	None - recognizes hypothetical bias limitation	⭐⭐ Limited
	3	Kolber & Meixner	No - hypothetical only	None explicit	⭐⭐ Limited
	4	Monni & Scalas	No - Cross-sectional survey only	N/A	⭐⭐ Limited
	5	De Valck et al.	No - stated preferences only	Realistic payment mechanism (10-year program); No incentive compatibility	⭐ Basic
	6	Praneetvatakul et al.	No - hypothetical only	None explicit	⭐⭐ Limited
	7	Liu	No - hypothetical only	Realistic Taobao scenario; No financial incentives	⭐ Basic
	8	Escobar et al.	Not reported	Not reported	⭐ Basic
	9	Gallardo et al.	No - hypothetical only	Cheap talk script + Certainty scale (0-10) incorporated in scale parameter	⭐⭐⭐⭐ Good (Active mitigation)
	10	Bastounis et al.	No - all studies hypothetical	Not systematically reported	⭐ Basic
	11	Eldesouky et al.	No - hypothetical only	Contextualization only; No cheap talk/incentives	⭐⭐⭐⭐ Good (Active mitigation)
	12	Eldesouky et al. (duplicate)	No	Contextualization only	⭐⭐⭐ Moderate (Passive only)
	13	Xhakollari et al.	No - hypothetical only	Cheap talk script used	⭐⭐⭐⭐ Good (Active mitigation)
	14	Lancsar & Louviere	No - Review article	Cheap talk, certainty scales, opt-out, incentive compatibility, lab-in-the-field	⭐⭐⭐⭐ Good (extensive bias mitigation discussion)
	COMMON BIAS MITIGATION STRATEGIES:
	Cheap talk scripts:	Explain hypothetical bias before choices (Gallardo et al., 2025)
	Certainty scales:	Ask respondents how certain they are (0-10 scale)
	Opt-out options:	Allow 'no-buy' to avoid forced choices
	Consequentiality:	Explain that choices may have real consequences
	Incentive compatibility:	Real payments based on choices (rare in food DCEs)
	Oath honesty:	Ask respondents to promise truthful answers

## Sheet: 08_Comparative_Framework
	DECISION FRAMEWORK FOR DCE SELECTION IN SUSTAINABLE FOOD RESEARCH
	ID	Study	Design	Model	WTP	Psych	Valid	Score
	1	Gatti et al.	✅	✅	✅	❌	✅	8.5
	2	Endara et al.	⚠️	✅	✅	✅	⚠️	6.5
	3	Kolber & Meixner	⚠️	⭐	✅	✅	⚠️	5
	4	Monni & Scalas	⚠️	⚠️	❌	✅	⚠️	2
	5	De Valck et al.	⚠️	⚠️	✅	❌	⚠️	4
	6	Praneetvatakul et al.	⚠️	✅	✅	❌	⚠️	4.5
	7	Liu	✅	✅	✅	❌	⚠️	6.5
	8	Escobar et al.	⚠️	⚠️	✅	❌	⚠️	1
	9	Gallardo et al.	✅	⭐	✅	✅	✅	10
	10	Bastounis et al.	⚠️	✅	✅	❌	⚠️	2.5
	11	Eldesouky et al.	⚠️	⚠️	✅	❌	✅	5
	14	Lancsar & Louviere	Yes	DCE vs. Conjoint, CVM, Standard Gamble, TTO, Person Trade-off	Trade-off elicitation, market simulation, theoretically-grounded WTP	Cognitively demanding, hypothetical bias, generalizability concerns	N/A	3
	13	Xhakollari et al.	⚠️	⚠️	✅	❌	✅	8
	LEGEND:				SCORING SCALE:
	✅	Criterion met/Good			8-10 points	⭐⭐⭐⭐⭐ EXCELLENT - Methodologically robust
	⭐	Excellent/Advanced			6-7 points	⭐⭐⭐⭐ GOOD - Adequate with minor limitations
	⚠️	Partial/Limited			4-5 points	⭐⭐⭐ MODERATE - Significant limitations
	❌	Not met/Absent			< 4 points	⭐⭐ LIMITED - Major methodological gaps

## Sheet: 09_Critical_Synthesis
	CRITICAL SYNTHESIS: METHODOLOGICAL GAPS AND RECOMMENDATIONS
	DIMENSION		KEY FINDING		GAPS IDENTIFIED		RECOMMENDATIONS
	Design Quality		D-efficient designs superior to orthogonal		Many studies still use basic fractional factorial		Adopt D-optimal/Bayesian designs with priors
	Model Sophistication		Mixed Logit most common; GMNL emerging		MNL still used; HCM virtually absent		Use GMNL-II for scale heterogeneity; Adopt HCM
	WTP Reporting		All studies report WTP estimates		Confidence intervals often missing		Always report WTP with 95% CIs
	Psychological Integration		Most studies collect psychometric data		Rarely integrated into choice models		Use HCM or latent class with covariates
	Validation		Cheap talk most common mitigation		NO study validated with real behavior		Partner with retailers for scanner data validation
	Transparency		Supplementary materials increasingly common		Open data/code still rare		Pre-register studies; Share data/code on OSF/GitHub
	TOP RECOMMENDATIONS FOR RESEARCHERS:
	1. USE D-EFFICIENT DESIGNS: Ngene or SAS with Bayesian priors for statistical efficiency
	2. REPORT FIT STATISTICS: Always include Log-likelihood, AIC, BIC, McFadden R²
	3. CAPTURE HETEROGENEITY: Use Mixed Logit, GMNL, or Latent Class - avoid simple MNL
	4. INTEGRATE PSYCHOLOGY: Include psychometric scales and use HCM when possible
	5. MITIGATE HYPOTHETICAL BIAS: Combine cheap talk + certainty scales + opt-out options
	6. VALIDATE EXTERNALLY: Partner with retailers for scanner data or conduct field experiments
	7. BE TRANSPARENT: Pre-register protocols, share questionnaires, data, and analysis code
	8. REPORT WTP COMPLETELY: Include point estimates, confidence intervals, and sensitivity analyses
	BEST PRACTICE EXAMPLE:
	Gallardo et al. (2025) - 'Unlocking consumer preferences: Estimating WTP for IPM practices' exemplifies current best practice: D-optimal design (Ngene), GMNL-II model with scale heterogeneity, cheap talk + certainty scale mitigation, extensive psychological covariates in latent class analysis, and within-subjects intervention design to test information effects.
