# Supplementary material for: Measurement and Modeling of Sustainable Food Choice and Purchasing Behavior: A Systematic Review of Methods and Models
Source: Foods. 2026 Apr 21;15(8):1442. doi: 10.3390/foods15081442 (PMC13115353; doi:10.3390/foods15081442)
Supplement: Supplementary file 1 [file foods-15-01442-s001.zip › Table S3 Trust, Skepticism & Cognitive Biases Logbook.xlsx]

## Sheet: 01_Cover
	Trust, Skepticism & Cognitive Biases Logbook
	3.3 Trust, Skepticism, and Cognitive Biases: Evidence and Methodological Gaps
	Article Title: Validity, Convergence, and Applicability of Classic Food Behavior Instruments in Sustainability Contexts
	Section Focus: Trust Constructs, Skepticism Types, and Cognitive Biases in Sustainable Food Choices
	KEY METRICS SUMMARY
	Total Articles Reviewed		10
	Trust Constructs Identified		12
	Skepticism Types		8
	Cognitive Biases Investigated		13
	Studies with Psychometric Validation		3
	Studies with Qualitative Approach		3
	SHEET INDEX
	01_Cover		This cover page with key metrics
	02_Identification		Article identification and bibliographic data
	03_Trust_Constructs		Trust construct operationalization and measurement
	04_Skepticism_Types		Skepticism types, scales, and dimensions
	05_Cognitive_Biases		Cognitive biases investigated by study
	06_Validity_Impact		Impact on instrument validity and reliability
	07_Interference		Interference patterns between constructs
	08_Comparative_Framework		Comparative scoring framework (0-10)
	09_Critical_Synthesis		Critical synthesis and research recommendations

## Sheet: 02_Identification
	ID	First Author	Year	Title	Journal	Country	Sample Size	Methodology	Study Design
	T01	Ferguson	2014	Changing Food Consumption Behaviors Using Eco-Labels	Environment & Behavior	UK	N=1,016	Experimental	Between-subjects
	T02	Ketkaew & Komsing	2025	Effect of Eco-Label Information Quality	Sustainability	Thailand	N=384	Survey	Cross-sectional
	T03	Lanero et al.	2020	The Influence of Heuristic Thinking	Food Quality and Preference	Spain	N=1,012	Survey	Cross-sectional
	T04	Pfiffelmann et al.	2025	Laser Marking for Sustainable Food	Food Quality and Preference	France	N=366	Experimental	Between-subjects
	T05	Vermeir et al.	2020	Sustainable Food Consumption	Appetite	Review	N/A	Literature Review	Systematic review
	T06	Zeng et al.	2025	Consumer Purchase Intention	Foods	China	N=1,019	Survey	Cross-sectional
	T07	Lancsar & Louviere	2008	Conducting Discrete Choice Experiments to Inform Healthcare Decision Making: A User's Guide	Pharmacoeconomics	N/A	N/A	Methodological Review	Tutorial
	T08	Grunert et al.	2014	Sustainability labels on food products: Consumer motivation, understanding and use	Food Policy	6 EU countries	N=4,800+	Survey + Conjoint	Cross-sectional
	T09	Kangun et al.	1991	Environmental Advertising Claims: A Preliminary Investigation	Journal of Consumer Affairs	USA	N=100 ads	Content Analysis	Expert Judgment
	T10	Moon et al.	2016	The impact of consumer confusion from eco-labels on negative WOM, distrust, and dissatisfaction	International Journal of Advertising	South Korea	N=298	Quasi-experimental	Field Study
	T11	Antonetti & Maklan	2014	Feelings that Make a Difference: How Guilt and Pride Convince Consumers	Journal of Business Ethics	USA (AMT)	N=267	Experimental	Between-subjects

## Sheet: 03_Trust_Constructs
	Article ID	Trust Construct	Operationalization	Measurement Instrument	Items/Scale	Psychometric Properties	Key Finding
	T01	Self-Efficacy	Confidence in ability to change behavior	Adapted from Schwarzer et al.	4 items	Not reported	Failed to mediate eco-label effects
	T01	Institutional Trust	Trust in eco-label certification systems	Implicit via manipulation	N/A	N/A	Defaults more effective than eco-labels alone
	T02	Label Trust	Trust in eco-label information quality	Information quality scale	3 dimensions	α=0.85-0.91	Halo effect: trust → perceived quality (r=0.52)
	T02	Product Trust	Trust in product attributes	Derived from label trust	Indirect measure	N/A	Quality perception mediates purchase intention
	T03	Claim Credibility	Believability of sustainability claims	Adapted credibility scale	3 items	α=0.84	Credibility mediates heuristic-use → attitude
	T04	Technology Trust	Trust in laser marking technology	Custom scale	3 items	Not validated	Trust moderates emotional barrier effects
	T04	Product Trust	Trust in laser-marked products	Single item	1 item	N/A	Higher trust reduces purchase reluctance
	T06	Institutional Trust	Trust in biodegradable certification	Adapted from Sweeney & Soutar	3 items	α=0.88	Trust → perceived value (β=0.34, p<0.001)
	T06	Label Trust	Trust in environmental labels	Adapted trust scale	4 items	α=0.86	Moderates greenwashing concerns
	T08	Institutional Trust (inferred)	Trust inferred via label familiarity	Familiarity + comprehension test	Indirect measure	N/A	Confiança não operacionalizada diretamente
	T08	Certification Trust	Trust in certification bodies	Implicit in discussion	N/A	N/A	Lack of credibility inhibits label use
	T09	N/A	Trust NOT measured	N/A	N/A	N/A	Study focuses on claim truthfulness, not consumer trust
	T10	Distrust	Expectation that others do not act in best interests	Adapted from Chaudhuri & Holbrook	4 items	α=0.945	Confusion → negative emotion → distrust
	T10	Label Distrust	Distrust in eco-label procedures	Single dimension	4 items	AVE not reported	Overload confusion strongest predictor (β=0.371)
	T11	PCE (Perceived Consumer Effectiveness)	Belief about individual efficacy	Adapted from Roberts (1996)	8 items	α=0.91 (S1), 0.77 (S2)	Guilt/Pride → PCE → Purchase Intention
	T11	Fairtrade Label (implied trust)	Assumed trust in Fairtrade certification	Not measured directly	N/A	N/A	Selo usado como heurística válida

## Sheet: 04_Skepticism_Types
	Article ID	Skepticism Type	Definition	Measurement Approach	Items/Indicators	Key Finding
	T02	Green Skepticism	General doubt about green claims	Qualitative themes	Open-ended responses	Consumers question label authenticity
	T02	Information Quality Doubt	Skepticism about eco-label completeness	Information quality sub-dimension	3 items (reverse coded)	Negative info quality → lower trust
	T03	Claim Skepticism	Doubt about sustainability claim validity	Implicit in credibility ratings	Credibility scale (low scores)	Higher skepticism → more heuristic use
	T05	Climate Skepticism	Doubt about climate change science	Literature synthesis	N/A	Moderates attitude-behavior gap
	T05	Greenwashing Skepticism	Belief that claims are misleading	Literature synthesis	N/A	Label proliferation increases skepticism
	T05	Corporate Skepticism	Distrust of corporate sustainability motives	Literature synthesis	N/A	Reduces willingness to pay premium
	T06	Greenwashing Concerns	Perception of deceptive green marketing	Adapted skepticism scale	4 items	α=0.91; negatively predicts intention (β=-0.28)
	T06	Label Skepticism	Doubt about label truthfulness	Single-item measure	1 item	Interacts with trust in SOR framework
	T08	Credibility Skepticism	Doubt about certification credibility	Latent variable (not measured)	N/A	Use inhibited by lack of credibility
	T08	Efficacy Skepticism	Doubt about sustainable product effectiveness	Discussed as barrier	N/A	Perceived price as barrier mentioned
	T09	N/A	Skepticism NOT measured	N/A	N/A	Study focuses on expert judgment of claims
	T10	Greenwashing Perception	Belief that green claims are deceptive	Implicit via distrust scale	N/A	Distrust mediates confusion effects
	T11	Neutralization (proxy)	Techniques to deflect blame	Neutralization scale (Study 2)	4 items	β=-0.47 on PCE; guilt/pride reduces neutralization

## Sheet: 05_Cognitive_Biases
	Article ID	Cognitive Bias	Definition	Operationalization	Effect Size/Result	Impact on Validity
	T01	Default Bias	Preference for pre-selected options	Experimental manipulation (default vs. active choice)	Default: 79% acceptance vs. 55% active	Reduces deliberative processing
	T01	Status Quo Bias	Resistance to changing current behavior	Measured as baseline consumption pattern	Higher baseline → stronger default effect	May confound self-efficacy measures
	T02	Halo Effect	Overall impression influences specific judgments	Correlation between trust and quality ratings	r=0.52 (p<0.01)	Threatens discriminant validity
	T03	Availability Heuristic	Judging likelihood by ease of recall	Self-reported ease of claim evaluation	Higher availability → more positive attitude (β=0.18)	May inflate attitude-intention correlation
	T03	Affect Heuristic	Emotional response guides decisions	Emotional response to sustainability claims	Affect → attitude (β=0.42, p<0.001)	Confounds rational evaluation scales
	T03	Representativeness Heuristic	Categorizing based on stereotypes	Similarity judgments to prototypical green products	Representativeness → credibility (β=0.29)	May bias product evaluation instruments
	T04	Technology Aversion	Resistance to unfamiliar technology	Emotional barrier scale (fear, disgust)	High aversion: 34% lower purchase intent	Threatens external validity of WTP measures
	T05	Label Fatigue	Reduced attention due to label overload	Literature synthesis	Multiple labels → confusion → skepticism	Reduces reliability of label attention measures
	T05	Confirmation Bias	Seeking information confirming prior beliefs	Literature synthesis	Climate skeptics dismiss green info	Threatens construct validity of attitude scales
	T06	Greenwashing Bias	Discounting all green claims due to deception fears	Greenwashing concern scale	High concern → 28% lower purchase intent	May invalidate pro-environmental scales
	T08	Label Overload Effect	Confusion from multiple competing labels	4 labels tested (Fair Trade, Rainforest, Carbon, Animal Welfare)	Only 12% recognized EU Ecolabel	Conjoint analysis eliminates natural halo
	T08	Availability Heuristic (inferred)	Self-explanatory labels better understood	Comprehension test by label familiarity	Carbon Footprint > Rainforest Alliance	May bias label effectiveness ratings
	T09	N/A	Cognitive biases NOT investigated	N/A	N/A	Study uses expert judgment, not consumer biases
	T10	Overload Confusion	Reduced attention due to label density	Quasi-experimental: 20 labels (food) vs 3 (detergent)	β=0.555, p<0.001 (strongest effect)	Threatens external validity of single-label studies
	T10	Affect Heuristic	Negative emotion guides distrust judgments	Negative emotion scale (4 items, α=0.942)	Mediates confusion → outcomes	Confounds rational evaluation of labels
	T10	Label Fatigue	Disengagement from too many eco-labels	Field study with real consumers	Food (high density) > Detergent effect	Reduces reliability of attention measures
	T11	Affect Heuristic	Emotions (guilt/pride) guide PCE judgments	Experimental manipulation of emotions	PCE mediates emotion → intention	Confounds deliberative effectiveness beliefs
	T11	Halo Effect (not tested)	Fairtrade assumed to imply quality	Not empirically tested	N/A	Cannot assess impact on validity

## Sheet: 06_Validity_Impact
	Article ID	Instrument/Construct	Threatened Validity Type	Source of Threat	Evidence	Mitigation Strategy
	T01	Self-Efficacy Scale	Construct Validity	Failed mediation (Sobel test n.s.)	No significant indirect effect	Consider context-specific measures
	T01	Behavioral Intention	Predictive Validity	Default bias overrides intention	79% vs 55% choice pattern	Include behavioral measures, not just intentions
	T02	Label Trust Scale	Discriminant Validity	Halo effect with quality ratings	r=0.52 suggests overlap	Factor analysis; correlate with discriminant constructs
	T02	Quality Perception	Convergent Validity	Single-item measure	No reliability reported	Use multi-item validated scales
	T03	Heuristic Use Scale	Content Validity	Adapted from general heuristics	Domain-specific adaptation	Expert panel review; cognitive pre-testing
	T03	Claim Credibility	Criterion Validity	Correlates with knowledge (r=0.31)	Moderate correlation	Validate against objective claim accuracy
	T04	Emotional Barrier Scale	Internal Consistency	Custom scale, not validated	No Cronbach's α reported	Pilot testing; reliability analysis
	T04	Purchase Intention	External Validity	Hypothetical scenario	No actual purchase measured	Field experiments; revealed preference methods
	T06	Institutional Trust	Construct Validity	AVE not reported	Only composite reliability	Report AVE, discriminant validity tests
	T06	SOR Framework	Nomological Validity	Partial mediation only	Some paths non-significant	Full structural model testing
	T08	Motivation-Comprehension-Use Model	Ecological Validity	Removal of brand and taste info	Artificially simplified context	Include real purchase context variables
	T08	Self-Reported Label Use	Predictive Validity	Low correlation with inferred use (conjoint)	Dissonance between measures	Use behavioral measures alongside self-report
	T09	Classification Typology	Inter-rater Reliability	Expert vs non-expert disagreement	37% vs 49% misleading claims (Z=2.24)	Multiple judges; establish reliability coefficients
	T09	Generalizability	External Validity	Convenience sample of 100 print ads (1989-90)	Limited temporal and media scope	Expand to other media and time periods
	T10	Distrust Scale	Construct Validity	Unidimensional vs multidimensional	Only composite reliability reported	Test discriminant validity with trust measures
	T10	Confusion Constructs	Internal Validity	Industry confounded with manipulation	Food vs detergent differences	Control for category-specific factors
	T11	PCE Scale	Convergent Validity	AVE=0.62-0.69 (borderline)	Composite reliability=0.93-0.94	Report full AVE and discriminant validity
	T11	Emotion Manipulation	Internal Validity	Scenario-based (vignette) vs field	Lower ecological validity	Field experiments with real choices

## Sheet: 07_Interference
	Article ID	Construct A	Construct B	Relationship Type	Evidence	Theoretical Implication
	T01	Self-Efficacy	Default Bias	Competing mechanisms	Self-efficacy n.s., default significant	Automatic processes override deliberative beliefs
	T01	Eco-Label	Default Option	Additive vs. interactive	Combined effect strongest	Heuristics can complement but also confound
	T02	Label Trust	Quality Perception	Halo effect (A→B)	r=0.52, trust predicts quality (β=0.48)	Trust measures may capture quality perceptions
	T02	Information Quality	Label Trust	Bidirectional	Quality → trust (β=0.61)	Reciprocal causation challenges cross-sectional designs
	T03	Heuristic Thinking	Claim Credibility	Mediation	Heuristics → credibility → attitude	Credibility as mediator, not just outcome
	T03	Subjective Knowledge	Skepticism	Inverse relationship	Knowledge ↑ → skepticism ↓ (r=-0.28)	Knowledge measures may proxy skepticism
	T03	Availability Heuristic	Affect Heuristic	Correlated processes	Both predict attitude (β=0.18, β=0.42)	Multiple heuristics may be redundant
	T04	Technology Trust	Emotional Barriers	Moderation	Trust × barriers interaction (β=0.15)	Trust buffers negative emotions
	T04	Fear	Disgust	Co-occurring emotions	r=0.67 between barriers	Emotional measures may not be distinct
	T05	Trust	Skepticism	Conceptual overlap	Both relate to belief in claims	Distinguishing constructs theoretically challenging
	T05	Label Proliferation	Label Fatigue	Causal chain	More labels → confusion → skepticism	Contextual factors confound individual measures
	T06	Institutional Trust	Greenwashing Concerns	Inverse (r=-0.45)	Trust ↓ as concerns ↑	Two sides of same construct?
	T06	Trust	Perceived Value	Mediation via SOR	Trust → value → intention	Stimulus-Organism-Response framework
	T08	General Concern	Specific Label Use	Attitude-behavior gap	Concern high (4.47-5.53) but use low (14-15th)	Motivation does not translate to behavior
	T08	Familiarity	Comprehension	Positive correlation	Familiarity significantly related to answers	Prior exposure aids understanding
	T09	Expertise	Misleading Detection	Inverse relationship	Experts: 37% vs Non-experts: 49% (Z=2.24)	More knowledge → less detection (demand characteristic)
	T10	Overload	Ambiguity Effect	Masking/dilution	Ambiguity non-significant in food (many labels)	Overload overwhelms ambiguity effects
	T10	Similarity Confusion	Distrust	Direct effect	β=0.172, p<0.05	Similar labels reduce trust
	T10	Negative Emotion	Distrust	Mediation	Indirect effect β=0.30, p<0.001	Emotion as information mechanism
	T11	Guilt	Neutralization	Negative prediction	β=-0.30, p<0.05	Guilt reduces rationalization of unsustainable choices
	T11	Pride	Neutralization	Negative prediction	β=-0.23, p<0.05	Pride reinforces sustainable self-image
	T11	Guilt/Pride	PCE	Full mediation	Sobel test: t=4.59 (guilt), t=4.00 (pride)	Emotions shape efficacy beliefs

## Sheet: 08_Comparative_Framework
	Article ID	Trust Measurement	Skepticism Assessment	Bias Identification	Validity Evidence	Methodological Rigor	TOTAL SCORE
	T01	1	0	2	1	2	6
	T02	2	1	2	2	2	9
	T03	1	1	2	2	2	8
	T04	1	0	1	1	2	5
	T05	0	2	2	0	1	5
	T06	2	2	1	2	2	9
	T07	0	0	0	0	1	1
	T08	1	1	2	1	2	7
	T09	0	0	0	1	1	2
	T10	2	1	2	2	2	9
	T11	1	1	2	2	2	8
	SCORING CRITERIA (0-2 per dimension)
	Trust Measurement		0=Not measured; 1=Single item/unvalidated; 2=Multi-item validated scale
	Skepticism Assessment		0=Not addressed; 1=Implicit/qualitative; 2=Explicit validated measure
	Bias Identification		0=Not considered; 1=Acknowledged; 2=Measured/controlled
	Validity Evidence		0=None; 1=Partial (reliability only); 2=Full (reliability + validity)
	Methodological Rigor		0=Weak; 1=Moderate; 2=Strong (experimental/longitudinal)

## Sheet: 09_Critical_Synthesis
	KEY FINDINGS
	Trust-Skepticism Duality	Trust and skepticism operate as opposing but related constructs. High trust reduces skepticism (r=-0.45), but they are not perfect opposites—consumers can simultaneously hold trust in institutions while being skeptical of specific claims.
	Halo Effect Threat	The halo effect between trust and quality perceptions (r=0.52) threatens discriminant validity. Measures of trust may inadvertently capture general product attitudes rather than specific trust beliefs.
	Heuristic Override	Cognitive heuristics (availability, affect, representativeness) often override deliberative processing. Default bias produced stronger effects than eco-labels alone (79% vs 55% acceptance).
	Self-Efficacy Failure	Self-efficacy failed to mediate eco-label effects, suggesting that confidence in one's ability does not translate to behavior when automatic processes dominate.
	Label Proliferation	Multiple labels create confusion and skepticism. The review identified label fatigue as an emerging threat to the validity of single-label studies.
	Greenwashing Concerns	Greenwashing skepticism significantly predicts lower purchase intentions (β=-0.28), suggesting that trust measures must account for perceived deception.
	Attitude-Behavior Gap	Grunert et al. (2014) found high general concern (4.47-5.53/7) but low actual label use (14-15th in importance), demonstrating the attitude-behavior gap in sustainable consumption.
	Emotion as Mediator	Moon et al. (2016) showed negative emotion mediates confusion effects (β=0.30-0.35), supporting affect-as-information mechanisms in label processing.
	Label Overload Effect	Overload confusion has the strongest effect on distrust (β=0.371, p<0.001) and is greater in food (many labels) vs detergent (few labels) contexts.
	Expertise Paradox	Kangun et al. (1991) found experts detected FEWER misleading claims (37% vs 49%), suggesting demand characteristics or different evaluation standards.
	METHODOLOGICAL GAPS
	• Limited Psychometric Validation: Only 3 of 11 studies reported Cronbach's α; AVE and discriminant validity rarely assessed.
	• Cross-Sectional Designs: Most studies (6/11) used cross-sectional surveys, limiting causal inference about trust-skepticism relationships.
	• Single-Item Measures: Several constructs (product trust, label skepticism) used single items, threatening reliability.
	• Western Bias: Studies predominantly from Western contexts (UK, Spain, France, USA); limited generalizability to emerging markets.
	• Hypothetical Bias: Experimental studies used hypothetical choices, potentially inflating pro-environmental responses.
	• Implicit Measures Absent: No studies used IAT, eye-tracking, or neuroimaging to capture automatic processing.
	• Label Overload Understudied: Few studies systematically manipulate number of labels to test fatigue effects.
	RESEARCH RECOMMENDATIONS
	• Develop Trust-Skepticism Scales: Create validated scales that capture both constructs and their interaction, with established discriminant validity.
	• Longitudinal Designs: Use longitudinal or experimental designs to establish causal relationships between trust, skepticism, and behavior.
	• Control for Heuristics: Include measures of cognitive heuristics as covariates or moderators in models of sustainable food choice.
	• Multi-Method Approaches: Combine survey measures with behavioral tasks (e.g., incentivized choice experiments) to reduce hypothetical bias.
	• Cross-Cultural Validation: Test trust and skepticism measures across cultures to establish measurement invariance.
	• Integrate with DCE: Incorporate trust and skepticism measures into discrete choice experiments to understand their impact on WTP.
	• Implicit Methods: Use eye-tracking, IAT, and neuroimaging to capture automatic processing of sustainability labels.
	IMPLICATIONS FOR INSTRUMENT SELECTION
	When selecting instruments for sustainable food behavior research, consider:
	1. Trust measures should include both institutional and product-level trust, with items that distinguish trust from general attitudes.
	2. Skepticism should be measured explicitly, not inferred from low trust scores, as they are distinct psychological constructs.
	3. Include cognitive bias measures (e.g., heuristic use scales) to control for automatic processing that may confound deliberative measures.
	4. Validate instruments for discriminant validity, especially when trust and quality perceptions are both measured.
	5. Consider context-specific adaptations of general scales, as food sustainability contexts may have unique trust dynamics.
	6. Report full psychometric properties (reliability, validity, measurement invariance) to enable cross-study comparison.
