# Supplementary material for: Measurement and Modeling of Sustainable Food Choice and Purchasing Behavior: A Systematic Review of Methods and Models
Source: Foods. 2026 Apr 21;15(8):1442. doi: 10.3390/foods15081442 (PMC13115353; doi:10.3390/foods15081442)
Supplement: Supplementary file 1 [file foods-15-01442-s001.zip › Table S4 LOGBOOK - REVISÃO SISTEMÁTICA INTEGRATIVA.xlsx]

## Sheet: 01_Capa
	LOGBOOK - REVISÃO SISTEMÁTICA INTEGRATIVA
	Validade, Convergência e Aplicabilidade de Instrumentos Clássicos de Comportamento Alimentar em Contextos de Sustentabilidade
	Data de criação:	21/02/2026
	Total de artigos analisados:	14
	Período de publicação:	2016–2026
	Recorte estratégico:	Instrumentos para comportamento sustentável (orgânico, ecolabel, pesticida-free)
	ÍNDICE DAS ABAS
	Aba		Descrição
	01_Capa		Visão geral do projeto
	02_Identificação		Dados bibliográficos dos estudos
	03_Instrumentos		Características dos instrumentos
	04_Confiabilidade		Alfa de Cronbach, CR e AVE
	05_Analise_Fatorial		AFE, CFA e índices de ajuste
	06_Validações		Validade convergente, discriminante e nomológica
	07_Invariancia		Níveis de invariância de medição
	08_Sustentabilidade		Aplicabilidade ao contexto sustentável
	09_Framework		Matriz comparativa para decisão

## Sheet: 02_Identificação
	ID	Autores	Ano	Título	Periódico	DOI	País/Contexto
	1	Hino & Sparks	2025	Clean food consumerism: scale development and validation	Food Quality and Preference	Não reportado	Israel / Reino Unido
	2	Martinelli & De Canio	2021	Purchasing veg private labels? A comparison between occasional and regular buyers	Journal of Retailing and Consumer Services	10.1016/j.jretconser.2021.102748	Itália
	3	Chen, Chao & Lin	2024	Addressing concerns about sustainability and animal welfare: Investigating consumers' adoption and behavioral intention towards plant-based eggs	Food Science & Nutrition	10.1002/fsn3.4398	Taiwan
	4	Alhejji et al.	2024	A psychometric evaluation of the Arabic version of the consumers' ethnocentric tendencies scale	Cogent Business & Management	10.1080/23311975.2024.2328698	Arábia Saudita
	5	Valenzuela-Fernández et al.	2023	COVID-19 Effects on Environmentally Responsible Behavior: A Social Impact Perspective from Latin American Countries	International Journal of Environmental Research and Public Health	10.3390/ijerph20043330	Chile / Colômbia / México / Peru
	6	Jayawardhena, Morrell & Stride	2016	Ethical consumption behaviours in supermarket shoppers: determinants and marketing implications	Journal of Marketing Management	10.1080/0267257X.2015.1134627	Reino Unido
	7	Marsall et al.	2021	Validation and Test of Measurement Invariance of the Adapted Health Consciousness Scale (HCS-G)	International Journal of Environmental Research and Public Health	10.3390/ijerph18116044	Alemanha
	8	Gajić et al.	2025	Acceptance of Innovative Food Among Tourists: Psychological Factors and Generational Differences in the Post-Transition Context of Serbia	Foods	Não reportado	Sérvia
	9	Del Valle et al.	2023	Measurement invariance of the comprehensive feeding practices questionnaire in dual-earner parents with adolescent children in Chile	Frontiers in Psychology	10.3389/fpsyg.2022.1031391	Chile
	10	Monni & Scalas	2022	Health Risk Behaviour Inventory Validation and its Association with Self-regulatory Dispositions	Journal of Clinical Psychology in Medical Settings	Não reportado	Itália / EUA
	11	Alhejji et al.	2024	A psychometric evaluation of the Arabic version of the consumers' ethnocentric tendencies scale	Cogent Business & Management	10.1080/23311975.2024.2328698	Arábia Saudita
	12	Teangsompong, Yamapewan & Sawangproh	2024	Consumer trust in Thai street food vendors: implications for the post-pandemic era	International Journal of Sociology and Social Policy	10.1108/IJSSP-09-2023-0220	Tailândia
	13	Dias et al.	2026	Validity and Applicability of the Eating Motivation Survey (TEMS) in a University Population in the Western Brazilian Amazon	International Journal of Environmental Research and Public Health	Não reportado	Brasil (Acre)
	14	Naspetti et al.	2021	Consumer perception of sustainable practices in dairy production	Agricultural and Food Economics	Não reportado	União Europeia (6 países)

## Sheet: 03_Instrumentos
	ID	Instrumento	Natureza	Base Teórica	Dimensões	Itens	Escala
	1	Clean Food Consumerism Scale (CFC Scale)	Original	Regulatory Focus Theory; Mojet Model	5 (Benefícios saúde, Facilidade, Familiaridade, Autenticidade, Transparência)	18	Likert 5 pontos
	2	Modelo composto (10 construtos)	Adaptado	Theory of Reasoned Action	10 (INTBVPL, ATTV, EC, AC, HC, SC, TRVPL, PQVPL, PVVPL, Freq)	28	Likert 7 pontos
	3	TPB + VAB Model	Composto	Theory of Planned Behavior; Value-Attitude-Behavior Model	6 (EV, AT, SN, PBC, PI, SA)	23	Likert 7 pontos
	4	CETSCALE (versão árabe)	Adaptação transcultural	Etnocentrismo de consumo	2 (Domestic products preference; Animosity toward foreign)	17	Likert 5 pontos
	5	ERPI (TPB estendida)	Adaptado	Theory of Planned Behavior + Consciência Ambiental	5 (ATT, SN, PBC, EC, ERPI)	15	Likert 5 pontos
	6	Fair Trade Values Inventory / Image Theory-based Scale	Original	Image Theory + PCE	9 (FT-WOM, Organic-WOM, NonGM-WOM, Value-Spec, Value-Glob, Strategic, Trajectory-Spec, Trajectory-Glob, PCE)	22	Likert 7 pontos
	7	Health Consciousness Scale – German (HCS-G)	Adaptação transcultural	Health Consciousness (Gould, 1990)	2 (Self-consciousness; Self-monitoring)	6	Likert 5 pontos
	8	FNS + FIS + TAIF	Composto + Escala nova	Protection Motivation Theory; TPB	3 (Neofobia, Envolvimento, Aceitação)	15	Likert 5 pontos
	9	Comprehensive Feeding Practices Questionnaire (CFPQ)	Adaptação	Food Parenting Practices	4 (Monitoring, Child Control, Restriction, Modeling)	19	Likert 5 pontos
	10	Health Risk Behaviour Inventory (HRBI)	Adaptação/Refinamento	Comportamentos de risco à saúde (OMS)	4 (Atividade Física, Dieta Não Saudável, Tabagismo, Álcool)	21	Likert 5 pontos
	11	CETSCALE (versão árabe)	Adaptação transcultural	Etnocentrismo de consumo	2 (Employment Skepticism; Traditional Role Preferences)	17	Likert 5 pontos
	12	Escalas de marketing de serviços (PQ, SQ, PV, CT, CS, CL, RI)	Adaptado	S-O-R (Stimulus-Organism-Response)	7 (PQ, SQ, PV, CT, CS, CL, RI)	31	Likert 5 pontos
	13	The Eating Motivation Survey (TEMS) - versão brasileira	Adaptação	Motivação alimentar	8 (Health, Natural Concerns, Socialization, Price, Visual Appeal, Weight Control, Emotional Control, Social Image)	24	Likert 5 pontos
	14	TPB estendida com Norma Moral	Adaptado	Theory of Planned Behavior + Norma Moral	4 (Benefícios, Atitude, Norma Moral, Norma Subjetiva)	12	Likert 7 pontos

## Sheet: 04_Confiabilidade
	ID	Autores	Alfa Cronbach	Composite Reliability (CR)	AVE	Avaliação
	1	Hino & Sparks	0.79–0.90	0.83–0.90	0.55–0.76	✅ Excelente
	2	Martinelli & De Canio	0.846–0.970	Não reportado	>0.50 (todos)	✅ Bom (CR não reportado)
	3	Chen, Chao & Lin	0.828–0.953	>0.89 (todos)	0.746–0.917	✅ Excelente
	4	Alhejji et al.	0.71–0.90	Não reportado	0.548–0.609	✅ Bom (CR não reportado)
	5	Valenzuela-Fernández et al.	0.904–0.965	>0.90 (todos)	0.766–0.901	✅ Excelente
	6	Jayawardhena, Morrell & Stride	Não reportado (Coefficient H usado)	Não reportado	>0.50 (não detalhado)	❌ Insuficiente
	7	Marsall et al.	0.84–0.85	Não reportado	Não reportado	⚠️ Parcial
	8	Gajić et al.	0.827–0.860	0.866–0.890	0.568–0.621	✅ Excelente
	9	Del Valle et al.	Não reportado (Omega 0.74–0.97)	Não reportado	Não reportado	⚠️ Parcial
	10	Monni & Scalas	Não reportado (Omega 0.71–0.95)	Não reportado	Não reportado	⚠️ Parcial
	11	Alhejji et al.	>0.70	Não reportado	0.548–0.609	✅ Bom (CR não reportado)
	12	Teangsompong, Yamapewan & Sawangproh	0.848–0.955	0.908–0.949	0.767–0.817	✅ Excelente
	13	Dias et al.	0.71–0.88	0.76–0.90	0.51–0.75	✅ Excelente
	14	Naspetti et al.	0.71–0.90	0.72–0.90	0.52–0.75	✅ Excelente
	Critérios de avaliação:
	• Alfa de Cronbach ≥ 0.70 (bom); ≥ 0.80 (muito bom); ≥ 0.90 (excelente)
	• Composite Reliability (CR) ≥ 0.70
	• AVE (Average Variance Extracted) ≥ 0.50

## Sheet: 05_Analise_Fatorial
	ID	Autores	AFE	CFA	CFI	RMSEA	Outros Índices
	1	Hino & Sparks	Sim (KMO=0.901; 68.34%)	Sim	0.97	0.033–0.043	Sim (CFI=0.97; RMSEA=0.033–0.043)
	2	Martinelli & De Canio	Não	Sim	0.959		Sim (χ²/df=1.754; CFI=0.959)
	3	Chen, Chao & Lin	Não	Sim	0.933	0.088	Sim (χ²/df=2.861; CFI=0.933; RMSEA=0.088)
	4	Alhejji et al.	Sim (KMO=0.91; 69%)	Sim	0.94	0.063	Sim (CFI=0.94; RMSEA=0.063)
	5	Valenzuela-Fernández et al.	Não	Sim	0.958	0.055	Sim (χ²/df=4.693; CFI=0.958; RMSEA=0.055)
	6	Jayawardhena, Morrell & Stride	Sim (79.8% variância)	Sim	0.952	0.056	Sim (χ²/df=2.10; CFI=0.952; RMSEA=0.056)
	7	Marsall et al.	Não	Sim	0.95	0.089	Sim (CFI=0.95; RMSEA=0.089)
	8	Gajić et al.	Sim (apenas TAIF; KMO=0.892)	Sim			PLS-SEM (SRMR<0.08)
	9	Del Valle et al.	Sim (KMO=0.859; WLSMV)	Sim	0.985	0.073	Sim (CFI=0.985; RMSEA=0.073)
	10	Monni & Scalas	Sim (CFI=0.96; TLI=0.95; RMSEA=0.048)	Sim	0.99	0.043–0.050	Sim (CFI=0.99; TLI=0.99; RMSEA=0.043–0.050)
	11	Alhejji et al.	Sim (KMO=0.91; 69%)	Sim	0.94	0.063	Sim (CFI=0.94; RMSEA=0.063)
	12	Teangsompong, Yamapewan & Sawangproh	Não	Sim	0.974	0.048	Sim (χ²/df=1.968; CFI=0.974; RMSEA=0.048)
	13	Dias et al.	Não (refinamento iterativo)	Sim	0.96	0.06	Sim (CFI=0.96; TLI=0.95; RMSEA=0.06)
	14	Naspetti et al.	Não	Sim	0.988	0.035–0.042	Sim (CFI=0.988–0.992; RMSEA=0.035–0.042)
	Critérios de avaliação de ajuste:
	• CFI ≥ 0.90 (aceitável); ≥ 0.95 (bom); ≥ 0.97 (excelente)
	• RMSEA ≤ 0.08 (aceitável); ≤ 0.06 (bom); ≤ 0.05 (excelente)
	• χ²/df ≤ 3 (bom); ≤ 5 (aceitável)
	• TLI ≥ 0.90 (aceitável); ≥ 0.95 (bom)

## Sheet: 06_Validações
	ID	Autores	Convergente	Discriminante	Nomológica	Método Discriminante	R²/Resultados
	1	Hino & Sparks	Sim (AVE>0.50)	Parcial (não reporta Fornell-Larcker/HTMT)	Sim	Fornell-Larcker	79%
	2	Martinelli & De Canio	Sim (loadings>0.6; AVE>0.50)	Sim (Fornell-Larcker)	Sim	Fornell-Larcker	38.6–64.4%
	3	Chen, Chao & Lin	Sim (AVE>0.50)	Sim (Fornell-Larcker)	Sim	Fornell-Larcker	0.585–0.644
	4	Alhejji et al.	Sim (AVE>0.50)	Sim (Fornell-Larcker)	Não testada	Fornell-Larcker	Não testada
	5	Valenzuela-Fernández et al.	Sim (loadings>0.90; AVE>0.50)	Sim (Fornell-Larcker)	Sim	Fornell-Larcker	Sim
	6	Jayawardhena, Morrell & Stride	Sim (AVE>0.50)	Sim (Fornell-Larcker)	Sim	Fornell-Larcker	6–20%
	7	Marsall et al.	Parcial (correlações com traços)	Parcial (correlações tradicionais)	Fraca (sem predição comportamental)	Não reportado	Fraca (sem predição comportamental)
	8	Gajić et al.	Sim (AVE>0.50)	Sim (Fornell-Larcker; HTMT<0.85)	Sim	Fornell-Larcker	0.563
	9	Del Valle et al.	Sim	Sim	Não testada	Não reportado	Não testada
	10	Monni & Scalas	Sim (correlações com IPAQ, FHAB, FTND, AUDIT)	Não reportada explicitamente	Sim	Não reportado	Sim (RFQ, ATQ)
	11	Alhejji et al.	Sim (AVE>0.50)	Sim (Fornell-Larcker)	Não testada	Fornell-Larcker	Não testada
	12	Teangsompong, Yamapewan & Sawangproh	Sim (AVE>0.50)	Sim (Fornell-Larcker; HTMT)	Sim	Fornell-Larcker	0.623–0.968
	13	Dias et al.	Sim (AVE>0.50)	Parcial (Health↔Natural Concerns)	Sim	Não reportado	Sim (idade, sexo, IMC)
	14	Naspetti et al.	Sim (AVE>0.50)	Não reportada formalmente	Sim	Não reportado	Sim (R² não reportado)
	Critérios de validade:
	• Convergente: AVE ≥ 0.50 ou loadings > 0.70
	• Discriminante: Fornell-Larcker (√AVE > correlações) ou HTMT < 0.85
	• Nomológica: R² ≥ 0.25 (aceitável); ≥ 0.50 (bom); ≥ 0.75 (excelente)

## Sheet: 07_Invariancia
	ID	Autores	Configural	Métrica	Escalar	Estrita	Grupos Testados
	1	Hino & Sparks	✅	✅	⚠️ Parcial	❌	, ,
	2	Martinelli & De Canio	✅	✅	✅	❌	, escalar não testada
	3	Chen, Chao & Lin	❌	❌	❌	❌	Não testada
	4	Alhejji et al.	✅	✅	⚠️ Parcial	⚠️ Parcial	, , ,
	5	Valenzuela-Fernández et al.	❌	❌	❌	❌	Testada por geração
	6	Jayawardhena, Morrell & Stride	❌	✅	✅	❌	e escalar gênero/idade
	7	Marsall et al.	✅	✅	✅	✅	, , , gênero
	8	Gajić et al.	❌	❌	❌	❌	Completa MICOM
	9	Del Valle et al.	❌	❌	⚠️ Parcial	⚠️ Parcial	Parcial escalar/estrita
	10	Monni & Scalas	❌	❌	❌	❌	Completa idade, idioma; Parcial gênero
	11	Alhejji et al.	❌	❌	⚠️ Parcial	❌	Parcial escalar
	12	Teangsompong, Yamapewan & Sawangproh	❌	✅	✅	❌	escalar não reportada
	13	Dias et al.	❌	❌	❌	❌	Completa 4 níveis
	14	Naspetti et al.	❌	❌	⚠️ Parcial	❌	Parcial escalar agrofloresta
	Níveis de invariância de medição:
	• Configural: estrutura fatorial equivalente entre grupos
	• Métrica: cargas fatoriais equivalentes (comparação de regressões)
	• Escalar: interceptos equivalentes (comparação de médias latentes)
	• Estrita: erros/resíduos equivalentes (comparação de variâncias)

## Sheet: 08_Sustentabilidade
	ID	Autores	Aplicabilidade Sustentável	Comportamento Real	Rigor Psicométrico	Recomendação
	1	Hino & Sparks	Implícita (transparência, natural)	Não	Alto	⚠️ Limitado
	2	Martinelli & De Canio	Sim (ético, ambiental, bem-estar animal)	Não	Médio-Alto	⭐⭐⭐ MUITO BOM
	3	Chen, Chao & Lin	Sim (ovos plant-based, bem-estar animal)	Não	Médio-Alto	⭐⭐⭐ MUITO BOM
	4	Alhejji et al.	Não aplicável (etnocentrismo geral)	Não	Médio-Alto	❌ Não aplicável
	5	Valenzuela-Fernández et al.	Sim (compra ambientalmente responsável)	Não	Alto	⭐⭐⭐ MUITO BOM
	6	Jayawardhena, Morrell & Stride	Sim (Fair Trade, orgânico, não-OGM)	Sim (compra últimas 2 semanas)	Muito Alto	⭐⭐⭐ EXCELENTE
	7	Marsall et al.	Não (indireta apenas)	Não	Médio-Alto	⚠️ Limitado
	8	Gajić et al.	Parcial (plant-based, embalagens comestíveis)	Não	Médio-Alto	⭐⭐ BOM
	9	Del Valle et al.	Não (ambiente doméstico, não ambiental)	Não	Alto	⚠️ Limitado
	10	Monni & Scalas	Não aplicável (comportamentos de risco)	Não	Alto	❌ Não aplicável
	11	Alhejji et al.	Não aplicável	Não	Médio-Alto	❌ Não aplicável
	12	Teangsompong, Yamapewan & Sawangproh	Não (segurança alimentar pós-COVID)	Não	Alto	⚠️ Limitado
	13	Dias et al.	Parcial (Natural Concerns)	Não	Médio-Alto	⭐⭐ BOM
	14	Naspetti et al.	Sim (práticas sustentáveis leiteiras)	Não	Médio-Alto	⭐⭐⭐ MUITO BOM
	Legenda de Recomendação:
	⭐⭐⭐ EXCELENTE/MUITO BOM: Ideal para pesquisas em sustentabilidade alimentar
	⭐⭐ BOM: Adequado com ressalvas metodológicas
	⭐ ADEQUADO: Pode ser usado com cautela
	❌ Não aplicável: Não mensura construtos de sustentabilidade

## Sheet: 09_Framework
	FRAMEWORK COMPARATIVO PARA ESCOLHA DE INSTRUMENTOS
	Matriz de decisão para seleção de instrumentos psicométricos em pesquisas de comportamento alimentar sustentável
	ID	Instrumento	Ano	Alfa	CFA	Converg.	Discrim.	Invariância	Nomológica	Sustent.	Comp. Real	Score
	1	Clean Food Consumerism Scale (CFC Scale)	2025	✅	✅	✅	⚠️	⭐⭐	✅	❌	❌	7.5
	2	Modelo composto (10 construtos)	2021	✅	✅	✅	✅	⭐⭐	✅	✅	❌	10.5
	3	TPB + VAB Model	2024	✅	✅	✅	✅	❌	✅	✅	❌	9
	4	CETSCALE (versão árabe)	2024	✅	✅	✅	✅	⭐⭐⭐	❌	❌	❌	8
	5	ERPI (TPB estendida)	2023	✅	✅	✅	✅	❌	✅	✅	❌	9
	6	Fair Trade Values Inventory / Image Theory-based Scale	2016	❌	✅	✅	✅	⭐⭐	✅	✅	✅	9.5
	7	Health Consciousness Scale – German (HCS-G)	2021	✅	✅	⚠️	⚠️	⭐⭐⭐	❌	❌	❌	6
	8	FNS + FIS + TAIF	2025	✅	❌	✅	✅	❌	✅	⚠️	❌	5.5
	9	Comprehensive Feeding Practices Questionnaire (CFPQ)	2023	✅	✅	✅	✅	⭐⭐⭐	❌	❌	❌	7.5
	10	Health Risk Behaviour Inventory (HRBI)	2022	✅	✅	✅	❌	❌	✅	❌	❌	6
	11	CETSCALE (versão árabe)	2024	✅	✅	✅	✅	⭐⭐	❌	❌	❌	6.5
	12	Escalas de marketing de serviços (PQ, SQ, PV, CT, CS, CL, RI)	2024	✅	✅	✅	✅	⭐⭐	✅	❌	❌	8.5
	13	The Eating Motivation Survey (TEMS) - versão brasileira	2026	✅	✅	✅	⚠️	❌	✅	⚠️	❌	6.5
	14	TPB estendida com Norma Moral	2021	✅	✅	✅	❌	⭐⭐	✅	✅	❌	9.5
	LEGENDA:				ESCALA DE PONTUAÇÃO:
	✅	Critério atendido			9-12 pontos	⭐⭐⭐ EXCELENTE - Altamente recomendado
	⚠️	Parcialmente atendido			7-8 pontos	⭐⭐ MUITO BOM - Recomendado
	❌	Não atendido			5-6 pontos	⭐ BOM - Adequado com ressalvas
	⭐⭐⭐	Invariância estrita			< 5 pontos	Limitado - Requer cautela
	⭐⭐	Invariância escalar
	⭐	Invariância métrica

## Sheet: 10_Limitacoes
	ID	Autores	Principais Limitações	Viés de Método	Generalização
	1	Hino & Sparks	Apenas 2 países; Amostra online (conveniência); Sem comportamento real; AVE não detalhado em todos estudos	Possível	Limitada (contexto ocidental/Oriente Médio)
	2	Martinelli & De Canio	Amostra pequena (N=269) para 10 construtos; Sem AFE; Invariância escalar não testada; Sem comportamento real; Viés feminino	Harman test (não crítico)	Limitada (Facebook, Itália)
	3	Chen, Chao & Lin	Ausência de AFE; RMSEA acima do ideal; Não testou CMB; Sem invariância; Amostra onívora; Intenção≠comportamento	Possível	Limitada (Taiwan, onívoros)
	4	Alhejji et al.	Amostragem snowball; Predominância feminina; Alta escolaridade; Sem validação nomológica; Não testa comportamento real	Possível (autosseleção)	Limitada (Arábia Saudita)
	5	Valenzuela-Fernández et al.	Apenas intenção (não comportamento); Amostra de conveniência; Período pandêmico específico	Variável marker test	Moderada (América Latina)
	6	Jayawardhena, Morrell & Stride	Restrito ao Reino Unido; Não cobre outros atributos sustentabilidade; AVE não reportado individualmente; Sem HTMT	Testado (invariância)	Limitada (UK apenas)
	7	Marsall et al.	Amostra de conveniência; Predominância feminina; Sem AFE; Sem validação longitudinal; Não mede comportamento real	Possível	Limitada (Alemanha)
	8	Gajić et al.	TAIF é escala nova (sem validação independente); Variância explicada baixa na AFE; Mede intenção; Sustentabilidade não operacionalizada	Possível	Limitada (Sérvia, turistas)
	9	Del Valle et al.	AVE e CR não reportados; Sem validade preditiva; Sem dados comportamentais reais; Amostragem não probabilística	Possível (desejabilidade)	Limitada (Chile urbano)
	10	Monni & Scalas	Test-retest não explorada; Amostra usuários álcool/tabaco limitada; Tamanho grupo masculino pequeno (inglês); Viés de autosseleção	Possível	Limitada (Itália/EUA)
	11	Alhejji et al.	Amostragem snowball; Predominância feminina; Sem validação nomológica; Sem comportamento real	Possível	Limitada (Arábia Saudita)
	12	Teangsompong, Yamapewan & Sawangproh	Amostra jovem (90% <30 anos); Estudantes (62.5%); Baixa renda; Estudo transversal; Sem AFE prévia	Possível	Limitada (Tailândia, pós-COVID)
	13	Dias et al.	Redução substancial do instrumento; Sem validação cruzada; Sem teste-reteste; Sem HTMT; Amostra restrita a um campus	Possível	Limitada (Acre, universitários)
	14	Naspetti et al.	Exclusão de 2 construtos TPB; Sem validade discriminante formal; Apenas intenção; Não mede escolha real	Possível	Moderada (UE, 6 países)
